# Supplementary material for: Hydration Care After Stroke: A Systematic Review of International Clinical Practice Guidelines
Source: Nutrients. 2026 May 23;18(11):1672. doi: 10.3390/nu18111672 (PMC13258263; doi:10.3390/nu18111672)
Supplement: Supplementary file 1 [file nutrients-18-01672-s001.zip]

Archive with 3 entries (3 files):
- CMIL14 CPGSR - SuppMat S1 - PRISMA Checklist.pdf
- CMIL14 CPGSR - SuppMat S2 - Databases and search queries.pdf
- supplementary S3.pdf
